# Supplementary material for: ﻿First and second instar larvae and adults of a new Homidia species (Collembola, Entomobryidae) recorded from Xizang Autonomous Region with three new records
Source: Zookeys. 2022 Mar 16;1089:93–108. doi: 10.3897/zookeys.1089.73418 (PMC8942967; doi:10.3897/zookeys.1089.73418)
Supplement: XML Treatment for Homidia breviseta [file zookeys.1089.73418-treatment1.xml]

<!DOCTYPE tp:taxon-treatment
  PUBLIC "-//TaxonX//DTD Taxonomic Treatment Publishing DTD v0 20100105//EN" "tax-treatment-NSO.dtd">
<tp:taxon-treatment xmlns:tp="http://www.plazi.org/taxpub"><tp:treatment-meta><kwd-group><label>Taxon classification</label><kwd>
                <named-content content-type="kingdom">Animalia</named-content>
              </kwd><kwd>
                <named-content content-type="order">Entomobryomorpha</named-content>
              </kwd><kwd>
                <named-content content-type="family">Entomobryidae</named-content>
              </kwd></kwd-group><mixed-citation publication-type="journal"><person-group><name><surname>Xiang</surname><given-names>Ling-bin</given-names></name><name><surname>Zhang</surname><given-names>Shu-sheng</given-names></name><name><surname>Liu</surname><given-names>Lei-lei</given-names></name><name><surname>Pan</surname><given-names>Zhi-xiang</given-names></name></person-group><article-title>﻿First and second instar larvae and adults of a new <italic><tp:taxon-name><tp:taxon-name-part taxon-name-part-type="genus" reg="Homidia">Homidia</tp:taxon-name-part></tp:taxon-name></italic> species (<tp:taxon-name><tp:taxon-name-part taxon-name-part-type="order">Collembola</tp:taxon-name-part></tp:taxon-name>, <tp:taxon-name><tp:taxon-name-part taxon-name-part-type="family">Entomobryidae</tp:taxon-name-part></tp:taxon-name>) recorded from Xizang Autonomous Region with three new records</article-title><source>Zookeys</source><day>16</day><month>03</month><year>2022</year><volume>1089</volume><fpage>93</fpage><lpage>108</lpage><pub-id pub-id-type="doi">10.3897/zookeys.1089.73418</pub-id></mixed-citation></tp:treatment-meta><tp:nomenclature><label>﻿</label><tp:taxon-name>
              <object-id xmlns:xlink="http://www.w3.org/1999/xlink" content-type="arpha" xlink:type="simple">44FEE081-5AE4-5657-B318-970AC9EA6B6A</object-id>
              <tp:taxon-name-part taxon-name-part-type="genus" reg="Homidia">Homidia</tp:taxon-name-part>
              <tp:taxon-name-part taxon-name-part-type="species" reg="breviseta">breviseta</tp:taxon-name-part>
              <object-id xmlns:xlink="http://www.w3.org/1999/xlink" content-type="zoobank" xlink:type="simple">http://zoobank.org/F1734E97-767C-44B8-B096-218E146502B5</object-id>
            </tp:taxon-name><tp:taxon-authority>Pan</tp:taxon-authority><tp:taxon-status xmlns:xlink="http://www.w3.org/1999/xlink" xlink:type="simple">sp. nov.</tp:taxon-status><xref ref-type="fig" rid="F1">Figures 1–3</xref><xref ref-type="fig" rid="F2">, 4–9</xref><xref ref-type="fig" rid="F3">, 10–19</xref><xref ref-type="fig" rid="F4">, 20–23</xref><xref ref-type="fig" rid="F5">, 24–31</xref><xref ref-type="fig" rid="F6">, 32–39</xref><xref ref-type="fig" rid="F7">, 40–42</xref><xref ref-type="fig" rid="F8">, 43–45</xref><xref ref-type="fig" rid="F9">, 46–51</xref></tp:nomenclature><tp:treatment-sec sec-type="type material" id="SECID0EINAE"><title>Type material.</title><p><bold><italic>Holotype</italic>.</bold> 1♀ on slide, <bold>China</bold>, Xizang autonomous region, Lhasa city, Chengguan District, Gesan flower park, <named-content xmlns:xlink="http://www.w3.org/1999/xlink" content-type="dwc:verbatimCoordinates" xlink:type="simple"><named-content content-type="geo-json" specific-use="{&#34;type&#34;:&#34;Point&#34;,&#34;coordinates&#34;:[91.121773,29.666549]}" id="NCID0EYNAE" xlink:type="simple">29°39'59.5764"N, 91°7'18.3828"E</named-content></named-content>, 3634±5 m <abbrev xmlns:xlink="http://www.w3.org/1999/xlink" xlink:title="above sea level" id="ABBRID0E4NAE" xlink:type="simple">asl</abbrev>, sample number 4692, collected by Z-X Pan, C-C Si, and F-H Jia, 3-VIII-2019. <bold><italic>Paratypes</italic>.</bold> 7♀adults, 1 first and 1 second instar larva on slides and 5 adults in ethanol, same data as holotype.</p></tp:treatment-sec><tp:treatment-sec sec-type="description" id="SECID0EFOAE"><title>Descriptions of adults.</title><p><bold><italic>Size</italic>.</bold> Body length up to 1.62 mm. <bold><italic>Colour pattern</italic>.</bold> Ground colour yellow-white in ethanol. Eye patches dark blue. Antennae gradually darker from <abbrev xmlns:xlink="http://www.w3.org/1999/xlink" xlink:title="antennal segment" id="ABBRID0EUOAE" xlink:type="simple">Ant</abbrev>. I to <abbrev xmlns:xlink="http://www.w3.org/1999/xlink" xlink:title="antennal segment" id="ABBRID0EYOAE" xlink:type="simple">Ant</abbrev>. IV. A dark narrow transverse band between basal antennae. Lateral <abbrev xmlns:xlink="http://www.w3.org/1999/xlink" xlink:title="thoracic segment" id="ABBRID0E3OAE" xlink:type="simple">Th</abbrev>. II–III with longitudinal bands, and dorsal <abbrev xmlns:xlink="http://www.w3.org/1999/xlink" xlink:title="thoracic segment" id="ABBRID0EAPAE" xlink:type="simple">Th</abbrev>. III with central transverse uninterrupted dark band. Coxa with dark pigment. Dorsal <abbrev xmlns:xlink="http://www.w3.org/1999/xlink" xlink:title="abdominal segment" id="ABBRID0EEPAE" xlink:type="simple">Abd</abbrev>. II and <abbrev xmlns:xlink="http://www.w3.org/1999/xlink" xlink:title="abdominal segment" id="ABBRID0EIPAE" xlink:type="simple">Abd</abbrev>. IV with central irregular dark bands. Dorsal <abbrev xmlns:xlink="http://www.w3.org/1999/xlink" xlink:title="abdominal segment" id="ABBRID0EMPAE" xlink:type="simple">Abd</abbrev>. III and <abbrev xmlns:xlink="http://www.w3.org/1999/xlink" xlink:title="abdominal segment" id="ABBRID0EQPAE" xlink:type="simple">Abd</abbrev>. V from anterior to posterior margin with dark transverse bands, and <abbrev xmlns:xlink="http://www.w3.org/1999/xlink" xlink:title="abdominal segment" id="ABBRID0EUPAE" xlink:type="simple">Abd</abbrev>. III with two lateral unpigmented areas. Dorsal <abbrev xmlns:xlink="http://www.w3.org/1999/xlink" xlink:title="abdominal segment" id="ABBRID0EYPAE" xlink:type="simple">Abd</abbrev>. IV with two middle and posterior transverse bands, the central one interrupted by a middle line (Figs <xref ref-type="fig" rid="F2">4</xref>, <xref ref-type="fig" rid="F2">5</xref>). Ventral side of body and <abbrev xmlns:xlink="http://www.w3.org/1999/xlink" xlink:title="ventral tube" id="ABBRID0EEQAE" xlink:type="simple">VT</abbrev> pale white, without pigment (Fig. <xref ref-type="fig" rid="F2">6</xref>). Subadults with the same colour pattern as adults, but paler (Fig. <xref ref-type="fig" rid="F2">7</xref>).</p><p><bold><italic>Head</italic>.</bold> Eyes 8+8, G and H smaller than others and always difficult to observe under light microscope; three chaetae (p, r, and t) within eye patches, with p largest (Fig. <xref ref-type="fig" rid="F3">10</xref>). Antenna 1.56–2.16 times as long as cephalic diagonal; antennal segments ratio as I:II:III:IV = 1:1.11–1.72: 1.15–1.76:1.97–2.73. <abbrev xmlns:xlink="http://www.w3.org/1999/xlink" xlink:title="antennal segment" id="ABBRID0E2QAE" xlink:type="simple">Ant</abbrev>. I base with seven (rarely as three) dorsal smooth <abbrev xmlns:xlink="http://www.w3.org/1999/xlink" xlink:title="microchaeta/e" id="ABBRID0E6QAE" xlink:type="simple">mic</abbrev> and four ventral (Fig. <xref ref-type="fig" rid="F3">11</xref>). <abbrev xmlns:xlink="http://www.w3.org/1999/xlink" xlink:title="antennal segment" id="ABBRID0EHRAE" xlink:type="simple">Ant</abbrev>. II base with five smooth <abbrev xmlns:xlink="http://www.w3.org/1999/xlink" xlink:title="microchaeta/e" id="ABBRID0ELRAE" xlink:type="simple">mic</abbrev> (Fig. <xref ref-type="fig" rid="F3">12</xref>). <abbrev xmlns:xlink="http://www.w3.org/1999/xlink" xlink:title="antennal segment" id="ABBRID0ETRAE" xlink:type="simple">Ant</abbrev>. III organ with two rod-like and three short guard S-chaetae (Fig. <xref ref-type="fig" rid="F3">13</xref>). Apical bulb on <abbrev xmlns:xlink="http://www.w3.org/1999/xlink" xlink:title="antennal segment" id="ABBRID0E2RAE" xlink:type="simple">Ant</abbrev>. IV bilobed (Fig. <xref ref-type="fig" rid="F3">14</xref>). Prelabral and labral chaetae as 4/5, 5, 4, all smooth; without labral papillae. Clypeus with 16 (6/7/3) chaetae in three lines (Fig. <xref ref-type="fig" rid="F3">15</xref>). Cephalic chaetotaxy on dorsal side shown in Fig. <xref ref-type="fig" rid="F3">10</xref>, An series with four (An1–3, An3a), A series with four (A0, A1, A3, A5), M series with four (M1–4), S series with eight (S0–5, S4i, S5i), P series with 18 (Ps2, Ps5, Pi1, Pa1–5, Pm1–3, Pm5, Pp1–3, Pp5, Pp1e, Pp3e) <abbrev xmlns:xlink="http://www.w3.org/1999/xlink" xlink:title="macrochaeta/e" id="ABBRID0ELSAE" xlink:type="simple">mac</abbrev>. Chaetae on labium basis as MReL<sub>1</sub>L<sub>2</sub>, chaeta e smooth; postlabial chaetae not expanded, with G<sub>1–4</sub>, H<sub>1–4</sub>, X<sub>2</sub>, X<sub>3</sub>, X all ciliate, X<sub>4</sub> unclear; five proximal chaetae (Fig. <xref ref-type="fig" rid="F3">16</xref>). Five papillae A–E on labial palp with 0, 5, 0, 4, 3 guard chaetae, respectively; <abbrev xmlns:xlink="http://www.w3.org/1999/xlink" xlink:title="lateral process" id="ABBRID0EBTAE" xlink:type="simple">l.p</abbrev>. normal, with tip beyond apex of papilla E (Fig. <xref ref-type="fig" rid="F3">17</xref>). Maxillary outer lobe with single apical chaeta, one subapical chaeta, and three sublobal hairs on sublobal plate; subapical chaeta subequal in length to apical one (Fig. <xref ref-type="fig" rid="F3">18</xref>). Mandible with 4/5 apical teeth and basal strong molar plate (Fig. <xref ref-type="fig" rid="F3">19</xref>)</p><fig id="F3" position="float" orientation="portrait"><object-id xmlns:xlink="http://www.w3.org/1999/xlink" content-type="doi" xlink:type="simple">10.3897/zookeys.1089.73418.figures10-19</object-id><object-id xmlns:xlink="http://www.w3.org/1999/xlink" content-type="arpha" xlink:type="simple">135464C3-0BF3-58BF-96DA-8897401DA648</object-id><label>Figures 10–19.</label><caption><p>Adults of <italic><tp:taxon-name><tp:taxon-name-part taxon-name-part-type="genus" reg="Homidia">Homidia</tp:taxon-name-part><tp:taxon-name-part taxon-name-part-type="species" reg="breviseta">breviseta</tp:taxon-name-part></tp:taxon-name></italic> Pan sp. nov. <bold>10</bold> cephalic chaetotaxy on dorsal side <bold>11</bold> base of <abbrev xmlns:xlink="http://www.w3.org/1999/xlink" xlink:title="antennal segment" id="ABBRID0EIUAE" xlink:type="simple">Ant</abbrev>. I <bold>12</bold> base of <abbrev xmlns:xlink="http://www.w3.org/1999/xlink" xlink:title="antennal segment" id="ABBRID0EOUAE" xlink:type="simple">Ant</abbrev>. II <bold>13</bold><abbrev xmlns:xlink="http://www.w3.org/1999/xlink" xlink:title="antennal segment" id="ABBRID0EUUAE" xlink:type="simple">Ant</abbrev>. III organ <bold>14</bold> distal part of <abbrev xmlns:xlink="http://www.w3.org/1999/xlink" xlink:title="antennal segment" id="ABBRID0E1UAE" xlink:type="simple">Ant</abbrev>. IV <bold>15</bold> clypeal chaetotaxy <bold>16</bold> labium <bold>17</bold> labial papilla E <bold>18</bold> maxillary outer lobe <bold>19</bold> right mandible. Scale bars: 50 μm</p></caption><graphic xmlns:xlink="http://www.w3.org/1999/xlink" xlink:href="zookeys-1089-093-g003.jpg" position="float" orientation="portrait" xlink:type="simple" id="oo_659544.jpg"><uri content-type="original_file" xlink:type="simple">https://binary.pensoft.net/fig/659544</uri></graphic></fig><p><bold><italic>Thorax</italic>.</bold> Complete body <abbrev xmlns:xlink="http://www.w3.org/1999/xlink" xlink:title="specialized ordinary chaeta(e)" id="ABBRID0EUVAE" xlink:type="simple">sens</abbrev> from <abbrev xmlns:xlink="http://www.w3.org/1999/xlink" xlink:title="thoracic segment" id="ABBRID0EYVAE" xlink:type="simple">Th</abbrev>. II to <abbrev xmlns:xlink="http://www.w3.org/1999/xlink" xlink:title="abdominal segment" id="ABBRID0E3VAE" xlink:type="simple">Abd</abbrev>. IV as 2, 2/1, 2, 2, 28 (26 elongate and two of normal length), 3, <abbrev xmlns:xlink="http://www.w3.org/1999/xlink" xlink:title="specialized microchaeta/e" id="ABBRID0EAWAE" xlink:type="simple">ms</abbrev> as 1, 0/1, 0, 1, 0, 0. <abbrev xmlns:xlink="http://www.w3.org/1999/xlink" xlink:title="thoracic segment" id="ABBRID0EEWAE" xlink:type="simple">Th</abbrev>. II with seven medio-medial (m1, m1i, m2, m2i and m2i2 and other two additional mes; arrow shown in Fig. <xref ref-type="fig" rid="F4">20</xref>), three medio-sublateral (m4, m4i and m4i2) <abbrev xmlns:xlink="http://www.w3.org/1999/xlink" xlink:title="macrochaeta/e" id="ABBRID0EMWAE" xlink:type="simple">mac</abbrev> and three S-chaetae (<abbrev xmlns:xlink="http://www.w3.org/1999/xlink" xlink:title="specialized microchaeta/e" id="ABBRID0EQWAE" xlink:type="simple">ms</abbrev> antero-external to <abbrev xmlns:xlink="http://www.w3.org/1999/xlink" xlink:title="specialized ordinary chaeta(e)" id="ABBRID0EUWAE" xlink:type="simple">sens</abbrev>); posterior with 39–43 <abbrev xmlns:xlink="http://www.w3.org/1999/xlink" xlink:title="macrochaeta/e" id="ABBRID0EYWAE" xlink:type="simple">mac</abbrev>; p6 as <abbrev xmlns:xlink="http://www.w3.org/1999/xlink" xlink:title="microchaeta/e" id="ABBRID0E3WAE" xlink:type="simple">mic</abbrev>. <abbrev xmlns:xlink="http://www.w3.org/1999/xlink" xlink:title="thoracic segment" id="ABBRID0EAXAE" xlink:type="simple">Th</abbrev>. III with 42–47 <abbrev xmlns:xlink="http://www.w3.org/1999/xlink" xlink:title="macrochaeta/e" id="ABBRID0EEXAE" xlink:type="simple">mac</abbrev> and two <abbrev xmlns:xlink="http://www.w3.org/1999/xlink" xlink:title="specialized ordinary chaeta(e)" id="ABBRID0EIXAE" xlink:type="simple">sens</abbrev>; p5, p6 and m6 as <abbrev xmlns:xlink="http://www.w3.org/1999/xlink" xlink:title="macrochaeta/e" id="ABBRID0EMXAE" xlink:type="simple">mac</abbrev>, p4 as <abbrev xmlns:xlink="http://www.w3.org/1999/xlink" xlink:title="microchaeta/e" id="ABBRID0EQXAE" xlink:type="simple">mic</abbrev> (Fig. <xref ref-type="fig" rid="F4">20</xref>). Coxal macrochaetal formula as 3 (two pseudopores)/4+1, 3 (three pseudopores)/ 4+2 (one pseudopore) <abbrev xmlns:xlink="http://www.w3.org/1999/xlink" xlink:title="macrochaeta/e" id="ABBRID0EYXAE" xlink:type="simple">mac</abbrev> (Fig. <xref ref-type="fig" rid="F4">21</xref>). Trochanteral organ with 31–40 smooth chaetae, six or seven in ventral line, and five or six in posterior line (Fig. <xref ref-type="fig" rid="F4">22</xref>). Inner side of tibiotarsus with slightly ciliated chaetae. Tenent hairs clavate, slightly shorter than inner edge of unguis in length. Unguis with four inner and two lateral teeth. Unguiculus lanceolate with outer edge smooth (Fig. <xref ref-type="fig" rid="F4">23</xref>).</p><fig id="F4" position="float" orientation="portrait"><object-id xmlns:xlink="http://www.w3.org/1999/xlink" content-type="doi" xlink:type="simple">10.3897/zookeys.1089.73418.figures20-23</object-id><object-id xmlns:xlink="http://www.w3.org/1999/xlink" content-type="arpha" xlink:type="simple">F28C21AA-A3AF-5014-B626-A9A733D137EA</object-id><label>Figures 20–23.</label><caption><p>Adults of <italic><tp:taxon-name><tp:taxon-name-part taxon-name-part-type="genus" reg="Homidia">Homidia</tp:taxon-name-part><tp:taxon-name-part taxon-name-part-type="species" reg="breviseta">breviseta</tp:taxon-name-part></tp:taxon-name></italic> Pan, sp. nov. <bold>20</bold> chaetotaxy of <abbrev xmlns:xlink="http://www.w3.org/1999/xlink" xlink:title="thoracic segment" id="ABBRID0E4YAE" xlink:type="simple">Th</abbrev>. II–III <bold>21</bold> coxae (<bold>a</bold> fore leg <bold>b</bold> mid leg <bold>c</bold> hind leg) <bold>22</bold> trochanteral organ <bold>23</bold> distal part of tibiotarsus and claw of hind leg. Scale bars: 50 μm.</p></caption><graphic xmlns:xlink="http://www.w3.org/1999/xlink" xlink:href="zookeys-1089-093-g004.jpg" position="float" orientation="portrait" xlink:type="simple" id="oo_659545.jpg"><uri content-type="original_file" xlink:type="simple">https://binary.pensoft.net/fig/659545</uri></graphic></fig><p><bold><italic>Abdomen</italic>.</bold><abbrev xmlns:xlink="http://www.w3.org/1999/xlink" xlink:title="abdominal segment" id="ABBRID0EZZAE" xlink:type="simple">Abd</abbrev>. IV 5–8 times longer than <abbrev xmlns:xlink="http://www.w3.org/1999/xlink" xlink:title="abdominal segment" id="ABBRID0E4ZAE" xlink:type="simple">Abd</abbrev>. III along the dorsal axis. <abbrev xmlns:xlink="http://www.w3.org/1999/xlink" xlink:title="abdominal segment" id="ABBRID0EB1AE" xlink:type="simple">Abd</abbrev>. I with 14 <abbrev xmlns:xlink="http://www.w3.org/1999/xlink" xlink:title="macrochaeta/e" id="ABBRID0EF1AE" xlink:type="simple">mac</abbrev> (a1–3, a5, a1a, a1i, a2i, m2–5, m2i, m4i, m4p) and two S-chaetae (<abbrev xmlns:xlink="http://www.w3.org/1999/xlink" xlink:title="specialized microchaeta/e" id="ABBRID0EJ1AE" xlink:type="simple">ms</abbrev> antero-external to <abbrev xmlns:xlink="http://www.w3.org/1999/xlink" xlink:title="specialized ordinary chaeta(e)" id="ABBRID0EN1AE" xlink:type="simple">sens</abbrev>). <abbrev xmlns:xlink="http://www.w3.org/1999/xlink" xlink:title="abdominal segment" id="ABBRID0ER1AE" xlink:type="simple">Abd</abbrev>. II with seven central (a2, a3, m3, m3e, m3ea and m3ep, m3ei) and one lateral (m5) <abbrev xmlns:xlink="http://www.w3.org/1999/xlink" xlink:title="macrochaeta/e" id="ABBRID0EV1AE" xlink:type="simple">mac</abbrev>. <abbrev xmlns:xlink="http://www.w3.org/1999/xlink" xlink:title="abdominal segment" id="ABBRID0EZ1AE" xlink:type="simple">Abd</abbrev>. III with two central (a2 and m3) and two lateral (am6, pm6, p6 and m7) <abbrev xmlns:xlink="http://www.w3.org/1999/xlink" xlink:title="macrochaeta/e" id="ABBRID0E41AE" xlink:type="simple">mac</abbrev>, two <abbrev xmlns:xlink="http://www.w3.org/1999/xlink" xlink:title="specialized ordinary chaeta(e)" id="ABBRID0EB2AE" xlink:type="simple">sens</abbrev> and one <abbrev xmlns:xlink="http://www.w3.org/1999/xlink" xlink:title="specialized microchaeta/e" id="ABBRID0EF2AE" xlink:type="simple">ms</abbrev> (Fig. <xref ref-type="fig" rid="F5">24</xref>). <abbrev xmlns:xlink="http://www.w3.org/1999/xlink" xlink:title="abdominal segment" id="ABBRID0EN2AE" xlink:type="simple">Abd</abbrev>. IV with 26 elongated and two normal length <abbrev xmlns:xlink="http://www.w3.org/1999/xlink" xlink:title="specialized ordinary chaeta(e)" id="ABBRID0ER2AE" xlink:type="simple">sens</abbrev>, and 6–9 <abbrev xmlns:xlink="http://www.w3.org/1999/xlink" xlink:title="macrochaeta/e" id="ABBRID0EV2AE" xlink:type="simple">mac</abbrev> arranged in anterior transversal line; postero-central area with seven <abbrev xmlns:xlink="http://www.w3.org/1999/xlink" xlink:title="macrochaeta/e" id="ABBRID0EZ2AE" xlink:type="simple">mac</abbrev> (A4–6, B4–6, Ae6; one individual examined with Ae4 and Ae7), bothriotricha short and no more than two times as long as normal ciliate chaetae (Figs <xref ref-type="fig" rid="F2">9</xref>, <xref ref-type="fig" rid="F5">25</xref>). <abbrev xmlns:xlink="http://www.w3.org/1999/xlink" xlink:title="abdominal segment" id="ABBRID0EF3AE" xlink:type="simple">Abd</abbrev>. V with three <abbrev xmlns:xlink="http://www.w3.org/1999/xlink" xlink:title="specialized ordinary chaeta(e)" id="ABBRID0EJ3AE" xlink:type="simple">sens</abbrev>, the middle one posterior to m3, the lateral one between chaetae a5 and m5; a1 as <abbrev xmlns:xlink="http://www.w3.org/1999/xlink" xlink:title="microchaeta/e" id="ABBRID0EN3AE" xlink:type="simple">mic</abbrev>; a3, m3, m5, a5, m5, and a6 as <abbrev xmlns:xlink="http://www.w3.org/1999/xlink" xlink:title="macrochaeta/e" id="ABBRID0ER3AE" xlink:type="simple">mac</abbrev> (Fig. <xref ref-type="fig" rid="F5">25</xref>). Anterior face of <abbrev xmlns:xlink="http://www.w3.org/1999/xlink" xlink:title="ventral tube" id="ABBRID0EZ3AE" xlink:type="simple">VT</abbrev> with many ciliate chaetae, 3+3 of them as <abbrev xmlns:xlink="http://www.w3.org/1999/xlink" xlink:title="macrochaeta/e" id="ABBRID0E43AE" xlink:type="simple">mac</abbrev>, the line connecting proximal (Pr) and external-distal (Ed) <abbrev xmlns:xlink="http://www.w3.org/1999/xlink" xlink:title="macrochaeta/e" id="ABBRID0EB4AE" xlink:type="simple">mac</abbrev> obliquely to median furrow (Fig. <xref ref-type="fig" rid="F5">26</xref>); lateral flap with 5–7 smooth and 10–17 ciliate chaetae on each side (Fig. <xref ref-type="fig" rid="F5">27</xref>); apical posterior face as five (2+1+2) smooth chaetae (two specimens examined here with four smooth chaetae) (Fig. <xref ref-type="fig" rid="F5">28</xref>). Manubrial plate with three pseudopores and eight or nine ciliate chaetae (Fig. <xref ref-type="fig" rid="F5">29</xref>). Dens with 23–33 inner spines, distal smooth part slightly shorter than mucro (only basal part shown in Fig. <xref ref-type="fig" rid="F5">30</xref>). Mucro bidentate with subapical tooth larger than apical one; basal spine short, with tip reaching subapical tooth. Tenaculum with 4+4 teeth and single large, multi-laterally, basally ciliate chaeta (Fig. <xref ref-type="fig" rid="F5">31</xref>).</p><fig id="F5" position="float" orientation="portrait"><object-id xmlns:xlink="http://www.w3.org/1999/xlink" content-type="doi" xlink:type="simple">10.3897/zookeys.1089.73418.figures24-31</object-id><object-id xmlns:xlink="http://www.w3.org/1999/xlink" content-type="arpha" xlink:type="simple">D6F5EF7E-C88B-577A-B7A0-912CD959EDEC</object-id><label>Figures 24–31.</label><caption><p>adults of <italic><tp:taxon-name><tp:taxon-name-part taxon-name-part-type="genus" reg="Homidia">Homidia</tp:taxon-name-part><tp:taxon-name-part taxon-name-part-type="species" reg="breviseta">breviseta</tp:taxon-name-part></tp:taxon-name></italic> Pan, sp. nov. <bold>24</bold> chaetotaxy of <abbrev xmlns:xlink="http://www.w3.org/1999/xlink" xlink:title="abdominal segment" id="ABBRID0ES5AE" xlink:type="simple">Abd</abbrev>. I–III <bold>25</bold> chaetotaxy of <abbrev xmlns:xlink="http://www.w3.org/1999/xlink" xlink:title="abdominal segment" id="ABBRID0EY5AE" xlink:type="simple">Abd</abbrev>. IV–V <bold>26</bold> anterior face of <abbrev xmlns:xlink="http://www.w3.org/1999/xlink" xlink:title="ventral tube" id="ABBRID0E55AE" xlink:type="simple">VT</abbrev><bold>27</bold> lateral flap of <abbrev xmlns:xlink="http://www.w3.org/1999/xlink" xlink:title="ventral tube" id="ABBRID0EE6AE" xlink:type="simple">VT</abbrev><bold>28</bold> posterior face of <abbrev xmlns:xlink="http://www.w3.org/1999/xlink" xlink:title="ventral tube" id="ABBRID0EK6AE" xlink:type="simple">VT</abbrev><bold>29</bold> manubrial plaque <bold>30</bold> basal part of dens <bold>31</bold> tenaculum. Scale bars: 50 μm.</p></caption><graphic xmlns:xlink="http://www.w3.org/1999/xlink" xlink:href="zookeys-1089-093-g005.jpg" position="float" orientation="portrait" xlink:type="simple" id="oo_659546.jpg"><uri content-type="original_file" xlink:type="simple">https://binary.pensoft.net/fig/659546</uri></graphic></fig></tp:treatment-sec><tp:treatment-sec sec-type="description" id="SECID0EZ6AE"><title>Description of the first instar larva.</title><p><bold><italic>Size</italic>.</bold> Body length up to 0.59 mm. <bold><italic>Colour pattern</italic>.</bold> Ground colour whitish, only eye patches dark blue, others all without pigment (Fig. <xref ref-type="fig" rid="F2">8</xref>).</p><p><bold><italic>Body</italic>.</bold> Complete tergal <abbrev xmlns:xlink="http://www.w3.org/1999/xlink" xlink:title="specialized ordinary chaeta(e)" id="ABBRID0EUAAG" xlink:type="simple">sens</abbrev> from <abbrev xmlns:xlink="http://www.w3.org/1999/xlink" xlink:title="thoracic segment" id="ABBRID0EYAAG" xlink:type="simple">Th</abbrev>. II to <abbrev xmlns:xlink="http://www.w3.org/1999/xlink" xlink:title="abdominal segment" id="ABBRID0E3AAG" xlink:type="simple">Abd</abbrev>. V as 2, 2/1, 2, 2, 28, 3, <abbrev xmlns:xlink="http://www.w3.org/1999/xlink" xlink:title="specialized microchaeta/e" id="ABBRID0EABAG" xlink:type="simple">ms</abbrev> as 1, 0/1, 0, 1, 0, 0. Cephalic chaetotaxy on dorsal side with three (An1–3), six (A0–5), four (M1–4), six (S0–5) <abbrev xmlns:xlink="http://www.w3.org/1999/xlink" xlink:title="macrochaeta/e" id="ABBRID0EEBAG" xlink:type="simple">mac</abbrev> of An, A, M, S series, respectively; eyes 8+8, eye patches with three chaetae (p, r, and t; p largest). Labium with three proximal chaetae, four chaetae (M, e, A and B) in basomedial field and five chaetae (C, D, F, L<sub>1</sub> and L<sub>2</sub>) in basolateral field, chaetae M, L<sub>1</sub> and L<sub>2</sub> ciliate, and others smooth; posterior area of labium with two ciliate <abbrev xmlns:xlink="http://www.w3.org/1999/xlink" xlink:title="macrochaeta/e" id="ABBRID0EQBAG" xlink:type="simple">mac</abbrev> along median furrow (Fig. <xref ref-type="fig" rid="F6">33</xref>). <abbrev xmlns:xlink="http://www.w3.org/1999/xlink" xlink:title="thoracic segment" id="ABBRID0EYBAG" xlink:type="simple">Th</abbrev>. II with seven anterior (a1–7), six median (m1–2, m4–7), and six posterior (p1–6) primary chaetae arranged in three rows; chaetae a7, m2, m5, m7, and p4, p6 as <abbrev xmlns:xlink="http://www.w3.org/1999/xlink" xlink:title="microchaeta/e" id="ABBRID0E3BAG" xlink:type="simple">mic</abbrev>, others as <abbrev xmlns:xlink="http://www.w3.org/1999/xlink" xlink:title="macrochaeta/e" id="ABBRID0EACAG" xlink:type="simple">mac</abbrev>, and with three S-chaetae (<abbrev xmlns:xlink="http://www.w3.org/1999/xlink" xlink:title="specialized microchaeta/e" id="ABBRID0EECAG" xlink:type="simple">ms</abbrev> antero-external to <abbrev xmlns:xlink="http://www.w3.org/1999/xlink" xlink:title="specialized ordinary chaeta(e)" id="ABBRID0EICAG" xlink:type="simple">sens</abbrev>). <abbrev xmlns:xlink="http://www.w3.org/1999/xlink" xlink:title="thoracic segment" id="ABBRID0EMCAG" xlink:type="simple">Th</abbrev>. III with seven anterior (a1–7), five median (m1, m4–7), and six posterior (p1–6) primary chaetae arranged in three rows and two S-chaetae; chaetae a4, a7, m1, m4, m5, m7, and p4–6 as <abbrev xmlns:xlink="http://www.w3.org/1999/xlink" xlink:title="microchaeta/e" id="ABBRID0EQCAG" xlink:type="simple">mic</abbrev>, others as <abbrev xmlns:xlink="http://www.w3.org/1999/xlink" xlink:title="macrochaeta/e" id="ABBRID0EUCAG" xlink:type="simple">mac</abbrev>. <abbrev xmlns:xlink="http://www.w3.org/1999/xlink" xlink:title="abdominal segment" id="ABBRID0EYCAG" xlink:type="simple">Abd</abbrev>. I with five anterior (a1–3, a5–6), five median (m2–6), and two posterior (p5–6) primary chaetae arranged in three rows and two S-chaetae (<abbrev xmlns:xlink="http://www.w3.org/1999/xlink" xlink:title="specialized microchaeta/e" id="ABBRID0E3CAG" xlink:type="simple">ms</abbrev> antero-external to <abbrev xmlns:xlink="http://www.w3.org/1999/xlink" xlink:title="specialized ordinary chaeta(e)" id="ABBRID0EADAG" xlink:type="simple">sens</abbrev>); chaetae m2–m4 as <abbrev xmlns:xlink="http://www.w3.org/1999/xlink" xlink:title="macrochaeta/e" id="ABBRID0EEDAG" xlink:type="simple">mac</abbrev>, others as <abbrev xmlns:xlink="http://www.w3.org/1999/xlink" xlink:title="microchaeta/e" id="ABBRID0EIDAG" xlink:type="simple">mic</abbrev>. <abbrev xmlns:xlink="http://www.w3.org/1999/xlink" xlink:title="abdominal segment" id="ABBRID0EMDAG" xlink:type="simple">Abd</abbrev>. II with six anterior (a1–3, a5–7), six median (m2–7), and four posterior (p4–7) primary chaetae arranged in three rows, an additional chaeta external to p7 and two S-chaetae; chaetae m3 and m5 as <abbrev xmlns:xlink="http://www.w3.org/1999/xlink" xlink:title="macrochaeta/e" id="ABBRID0EQDAG" xlink:type="simple">mac</abbrev>, a5 and m2 as bothriotricha, others as <abbrev xmlns:xlink="http://www.w3.org/1999/xlink" xlink:title="microchaeta/e" id="ABBRID0EUDAG" xlink:type="simple">mic</abbrev>. <abbrev xmlns:xlink="http://www.w3.org/1999/xlink" xlink:title="abdominal segment" id="ABBRID0EYDAG" xlink:type="simple">Abd</abbrev>. III with six anterior (a1–3, a5–7), seven median (m2–5, am6, pm6, m7), and four posterior (p4–7) primary chaetae arranged in three rows, five additional chaetae in lateral region, and three S-chaetae (one <abbrev xmlns:xlink="http://www.w3.org/1999/xlink" xlink:title="specialized microchaeta/e" id="ABBRID0E3DAG" xlink:type="simple">ms</abbrev> and two <abbrev xmlns:xlink="http://www.w3.org/1999/xlink" xlink:title="specialized ordinary chaeta(e)" id="ABBRID0EAEAG" xlink:type="simple">sens</abbrev>); chaeta m3 as <abbrev xmlns:xlink="http://www.w3.org/1999/xlink" xlink:title="macrochaeta/e" id="ABBRID0EEEAG" xlink:type="simple">mac</abbrev>, m2, a5, and m5 as bothriotricha, others as <abbrev xmlns:xlink="http://www.w3.org/1999/xlink" xlink:title="microchaeta/e" id="ABBRID0EIEAG" xlink:type="simple">mic</abbrev> (Fig. <xref ref-type="fig" rid="F6">34</xref>). <abbrev xmlns:xlink="http://www.w3.org/1999/xlink" xlink:title="abdominal segment" id="ABBRID0EQEAG" xlink:type="simple">Abd</abbrev>. IV with five (A1–4, A6), six (B1–6), four (C1–4), seven (T1–7), three (D1–3), three (E1–3), and three (F1–3) primary ciliate chaetae arranged in seven longitudinal lines, one side with an additional ciliate chaeta between C2 and C3 (shown by arrow in Fig. <xref ref-type="fig" rid="F6">35</xref>), and 26 elongated and two normal <abbrev xmlns:xlink="http://www.w3.org/1999/xlink" xlink:title="specialized ordinary chaeta(e)" id="ABBRID0EYEAG" xlink:type="simple">sens</abbrev>; T2 and T4 as bothriotricha. <abbrev xmlns:xlink="http://www.w3.org/1999/xlink" xlink:title="abdominal segment" id="ABBRID0E3EAG" xlink:type="simple">Abd</abbrev>. V with 13 primary chaetae (m2, m3 and m5 as <abbrev xmlns:xlink="http://www.w3.org/1999/xlink" xlink:title="macrochaeta/e" id="ABBRID0EAFAG" xlink:type="simple">mac</abbrev>; others as <abbrev xmlns:xlink="http://www.w3.org/1999/xlink" xlink:title="microchaeta/e" id="ABBRID0EEFAG" xlink:type="simple">mic</abbrev>) and three <abbrev xmlns:xlink="http://www.w3.org/1999/xlink" xlink:title="specialized ordinary chaeta(e)" id="ABBRID0EIFAG" xlink:type="simple">sens</abbrev>, the median <abbrev xmlns:xlink="http://www.w3.org/1999/xlink" xlink:title="specialized ordinary chaeta(e)" id="ABBRID0EMFAG" xlink:type="simple">sens</abbrev> posterior to m3 (Fig. <xref ref-type="fig" rid="F6">35</xref>).</p><fig id="F6" position="float" orientation="portrait"><object-id xmlns:xlink="http://www.w3.org/1999/xlink" content-type="doi" xlink:type="simple">10.3897/zookeys.1089.73418.figures32-39</object-id><object-id xmlns:xlink="http://www.w3.org/1999/xlink" content-type="arpha" xlink:type="simple">16C5F544-1EE7-5ACE-9D84-89CFFFA87366</object-id><label>Figures 32–39.</label><caption><p>The first instar larva of <italic><tp:taxon-name><tp:taxon-name-part taxon-name-part-type="genus" reg="Homidia">Homidia</tp:taxon-name-part><tp:taxon-name-part taxon-name-part-type="species" reg="breviseta">breviseta</tp:taxon-name-part></tp:taxon-name></italic> Pan, sp. nov. <bold>32</bold> chaetotaxy of <abbrev xmlns:xlink="http://www.w3.org/1999/xlink" xlink:title="antennal segment" id="ABBRID0EJGAG" xlink:type="simple">Ant</abbrev>. I–III <bold>33</bold> labium <bold>34</bold> chaetotaxy of <abbrev xmlns:xlink="http://www.w3.org/1999/xlink" xlink:title="thoracic segment" id="ABBRID0ERGAG" xlink:type="simple">Th</abbrev>. II–<abbrev xmlns:xlink="http://www.w3.org/1999/xlink" xlink:title="abdominal segment" id="ABBRID0EVGAG" xlink:type="simple">Abd</abbrev>. III <bold>35</bold> chaetotaxy of <abbrev xmlns:xlink="http://www.w3.org/1999/xlink" xlink:title="abdominal segment" id="ABBRID0E2GAG" xlink:type="simple">Abd</abbrev>. IV–V <bold>36</bold> ventral tube <bold>37</bold> manubrium <bold>38</bold> dens <bold>39</bold> tenaculum. Scale bars: 50 μm.</p></caption><graphic xmlns:xlink="http://www.w3.org/1999/xlink" xlink:href="zookeys-1089-093-g006.jpg" position="float" orientation="portrait" xlink:type="simple" id="oo_659547.jpg"><uri content-type="original_file" xlink:type="simple">https://binary.pensoft.net/fig/659547</uri></graphic></fig><p><bold><italic>Appendages</italic>.</bold><abbrev xmlns:xlink="http://www.w3.org/1999/xlink" xlink:title="antennal segment" id="ABBRID0ETHAG" xlink:type="simple">Ant</abbrev>. I with 11 ciliate chaetae arranged in one whole and one basal smooth chaeta. <abbrev xmlns:xlink="http://www.w3.org/1999/xlink" xlink:title="antennal segment" id="ABBRID0EXHAG" xlink:type="simple">Ant</abbrev>. II with 25 ciliate chaetae, arranged in three wholes (from basis to apex as 8/8/9), basis without smooth spiny chaetae. <abbrev xmlns:xlink="http://www.w3.org/1999/xlink" xlink:title="antennal segment" id="ABBRID0E2HAG" xlink:type="simple">Ant</abbrev>. III with 37 ciliate chaetae arranged in four wholes (11/12/13/2) and five S-chaetae (<abbrev xmlns:xlink="http://www.w3.org/1999/xlink" xlink:title="antennal segment" id="ABBRID0E6HAG" xlink:type="simple">Ant</abbrev>. III organ) (Fig. <xref ref-type="fig" rid="F6">32</xref>). Primary chaetae on <abbrev xmlns:xlink="http://www.w3.org/1999/xlink" xlink:title="antennal segment" id="ABBRID0EHIAG" xlink:type="simple">Ant</abbrev>. IV unclear. Ventral tube with two smooth chaetae on the posterior face and on each lateral flap, anterior face without chaetae (Fig. <xref ref-type="fig" rid="F6">36</xref>). Manubrium with 46 ciliate chaetae (Fig. <xref ref-type="fig" rid="F6">37</xref>); dens with numerous ciliate chaetae, without inner dental spines; chaetae bs2, bs1, pi unclear; mucro with subapical tooth larger than apical one, basal spine absent (Fig. <xref ref-type="fig" rid="F6">38</xref>). Tenaculum with 4+4 teeth and without basal chaetae (Fig. <xref ref-type="fig" rid="F6">39</xref>). Four segments of fore, mid and hind leg with numerous chaetae, subcoxae with 1, 2, 3 ciliate chaetae, coxae with 1, 1, 2 ciliate chaetae, pseudopore(s) unclear; trochanters with six (one smooth), six (two smooth), five (one smooth and one spine like) chaetae; femurs with 17 (three smooth), 17 (smooth chaetae unclear), 17 (two smooth) chaetae; tibiotarsus with 39 (10/8/8/8/4 ciliate and one tenent hair), 41 (10/8/8/8/6 ciliate and one tenent hair), 48 (10/7/9/9/9/2, one tenent hair and one inner smooth chaetae) ciliate chaetae (Figs <xref ref-type="fig" rid="F7">40–42</xref>).</p><fig id="F7" position="float" orientation="portrait"><object-id xmlns:xlink="http://www.w3.org/1999/xlink" content-type="doi" xlink:type="simple">10.3897/zookeys.1089.73418.figures40-42</object-id><object-id xmlns:xlink="http://www.w3.org/1999/xlink" content-type="arpha" xlink:type="simple">EEDCD421-2E1E-5A79-B87F-12855639130E</object-id><label>Figures 40–42.</label><caption><p>Left legs of the first instar larva of <italic><tp:taxon-name><tp:taxon-name-part taxon-name-part-type="genus" reg="Homidia">Homidia</tp:taxon-name-part><tp:taxon-name-part taxon-name-part-type="species" reg="breviseta">breviseta</tp:taxon-name-part></tp:taxon-name></italic> Pan, sp. nov. <bold>40</bold> fore leg <bold>41</bold> mid leg <bold>42</bold> hind leg. Scale bars: 50 μm.</p></caption><graphic xmlns:xlink="http://www.w3.org/1999/xlink" xlink:href="zookeys-1089-093-g007.jpg" position="float" orientation="portrait" xlink:type="simple" id="oo_659548.jpg"><uri content-type="original_file" xlink:type="simple">https://binary.pensoft.net/fig/659548</uri></graphic></fig></tp:treatment-sec><tp:treatment-sec sec-type="description" id="SECID0E4JAG"><title>Description of the second instar larva.</title><p><bold><italic>Colour pattern</italic>.</bold> Ground colour whitish; eye patches dark blue. The colour pattern of the second instar larva is similar to adult, but slighter.</p><p>The chaetotaxy of the second instar larva is more complex than first instar, and several primary chaetae with secondary chaetae present in the second instar (Figs <xref ref-type="fig" rid="F8">43</xref>–<xref ref-type="fig" rid="F10">54</xref>). The detailed comparison between these two instars are tabulated in Table <xref ref-type="table" rid="T3">3</xref>.</p><table-wrap id="T3" position="float" orientation="portrait"><label>Table 3.</label><caption><p>Detailed comparison of chaetotaxy between the first and second instar larvae of <italic><tp:taxon-name><tp:taxon-name-part taxon-name-part-type="genus" reg="Homidia">Homidia</tp:taxon-name-part><tp:taxon-name-part taxon-name-part-type="species" reg="breviseta">breviseta</tp:taxon-name-part></tp:taxon-name></italic> sp. nov.</p></caption><table id="TID0ENOAG" rules="all"><tbody><tr><th rowspan="1" colspan="3">Characters</th><th rowspan="1" colspan="1">First instar</th><th rowspan="1" colspan="1">Second instar</th></tr><tr><td rowspan="1" colspan="1"><abbrev xmlns:xlink="http://www.w3.org/1999/xlink" xlink:title="thoracic segment" id="ABBRID0E4LAG" xlink:type="simple">Th</abbrev>. II</td><td rowspan="1" colspan="1">a/m/p series</td><td rowspan="11" colspan="1"/><td rowspan="1" colspan="1">7/6/6</td><td rowspan="1" colspan="1">11/9/11</td></tr><tr><td rowspan="1" colspan="1"><abbrev xmlns:xlink="http://www.w3.org/1999/xlink" xlink:title="thoracic segment" id="ABBRID0ESMAG" xlink:type="simple">Th</abbrev>. III</td><td rowspan="1" colspan="1">a/m/p series</td><td rowspan="1" colspan="1">7/5/6</td><td rowspan="1" colspan="1">8/6/9</td></tr><tr><td rowspan="1" colspan="1"><abbrev xmlns:xlink="http://www.w3.org/1999/xlink" xlink:title="abdominal segment" id="ABBRID0EENAG" xlink:type="simple">Abd</abbrev>. I</td><td rowspan="1" colspan="1">a/m/p series</td><td rowspan="1" colspan="1">5/5/2</td><td rowspan="1" colspan="1">5/6/3</td></tr><tr><td rowspan="1" colspan="1"><abbrev xmlns:xlink="http://www.w3.org/1999/xlink" xlink:title="abdominal segment" id="ABBRID0EWNAG" xlink:type="simple">Abd</abbrev>. II</td><td rowspan="1" colspan="1">a/m/p series</td><td rowspan="1" colspan="1">6/6/4</td><td rowspan="1" colspan="1">6/9 (m3e present) /5</td></tr><tr><td rowspan="1" colspan="1"><abbrev xmlns:xlink="http://www.w3.org/1999/xlink" xlink:title="abdominal segment" id="ABBRID0EIOAG" xlink:type="simple">Abd</abbrev>. III</td><td rowspan="1" colspan="1">a/m/p series</td><td rowspan="1" colspan="1">6/6/4</td><td rowspan="1" colspan="1">8/?/4</td></tr><tr><td rowspan="1" colspan="1"><abbrev xmlns:xlink="http://www.w3.org/1999/xlink" xlink:title="abdominal segment" id="ABBRID0E1OAG" xlink:type="simple">Abd</abbrev>. IV</td><td rowspan="1" colspan="1">ciliate chaetae</td><td rowspan="1" colspan="1">30</td><td rowspan="1" colspan="1">53</td></tr><tr><td rowspan="1" colspan="1"><abbrev xmlns:xlink="http://www.w3.org/1999/xlink" xlink:title="abdominal segment" id="ABBRID0EMPAG" xlink:type="simple">Abd</abbrev>. V</td><td rowspan="1" colspan="1">ciliate chaetae</td><td rowspan="1" colspan="1">13</td><td rowspan="1" colspan="1">27 (m3a present)</td></tr><tr><td rowspan="9" colspan="1">Fore leg</td><td rowspan="1" colspan="1">subcoxa</td><td rowspan="1" colspan="1">1</td><td rowspan="1" colspan="1">2</td></tr><tr><td rowspan="1" colspan="1">coxa</td><td rowspan="1" colspan="1">1</td><td rowspan="1" colspan="1">2</td></tr><tr><td rowspan="1" colspan="1">trochanters</td><td rowspan="1" colspan="1">6 (4c*+2s<sup>†</sup>)</td><td rowspan="1" colspan="1">6 (4c+2s)</td></tr><tr><td rowspan="1" colspan="1">femurs</td><td rowspan="1" colspan="1">17 (14c+3s)</td><td rowspan="1" colspan="1">18</td></tr><tr><td rowspan="5" colspan="1">tibiotarsus<sup>3</sup></td><td rowspan="1" colspan="1">whole I</td><td rowspan="1" colspan="1">10</td><td rowspan="1" colspan="1">10</td></tr><tr><td rowspan="1" colspan="1">whole II</td><td rowspan="1" colspan="1">8</td><td rowspan="1" colspan="1">8</td></tr><tr><td rowspan="1" colspan="1">whole III</td><td rowspan="1" colspan="1">8</td><td rowspan="1" colspan="1">8</td></tr><tr><td rowspan="1" colspan="1">whole IV</td><td rowspan="1" colspan="1">8</td><td rowspan="1" colspan="1">8</td></tr><tr><td rowspan="5" colspan="1">additional</td><td rowspan="1" colspan="1">4</td><td rowspan="1" colspan="1">7</td></tr><tr><td rowspan="9" colspan="1">Mid leg</td><td rowspan="1" colspan="1">subcoxa</td><td rowspan="1" colspan="1">2</td><td rowspan="1" colspan="1">5</td></tr><tr><td rowspan="1" colspan="1">coxa</td><td rowspan="1" colspan="1">1</td><td rowspan="1" colspan="1">5</td></tr><tr><td rowspan="1" colspan="1">trochanters</td><td rowspan="1" colspan="1">6 (4c+2s)</td><td rowspan="1" colspan="1">7</td></tr><tr><td rowspan="1" colspan="1">femurs</td><td rowspan="1" colspan="1">17</td><td rowspan="1" colspan="1">21 (19c+2s)</td></tr><tr><td rowspan="5" colspan="1">tibiotarsus<sup>3</sup></td><td rowspan="1" colspan="1">whole I</td><td rowspan="1" colspan="1">10</td><td rowspan="1" colspan="1">10</td></tr><tr><td rowspan="1" colspan="1">whole II</td><td rowspan="1" colspan="1">8</td><td rowspan="1" colspan="1">8</td></tr><tr><td rowspan="1" colspan="1">whole III</td><td rowspan="1" colspan="1">8</td><td rowspan="1" colspan="1">8</td></tr><tr><td rowspan="1" colspan="1">whole IV</td><td rowspan="1" colspan="1">8</td><td rowspan="1" colspan="1">8</td></tr><tr><td rowspan="2" colspan="1">additional</td><td rowspan="1" colspan="1">6</td><td rowspan="1" colspan="1">3</td></tr><tr><td rowspan="4" colspan="1">Hind leg</td><td rowspan="1" colspan="1">subcoxa</td><td rowspan="1" colspan="1">3</td><td rowspan="1" colspan="1">2</td></tr><tr><td rowspan="1" colspan="1">coxa</td><td rowspan="3" colspan="1"/><td rowspan="1" colspan="1">2</td><td rowspan="1" colspan="1">5</td></tr><tr><td rowspan="1" colspan="1">trochanters</td><td rowspan="1" colspan="1">5 (1 spine)</td><td rowspan="1" colspan="1">6 (1 spine)</td></tr><tr><td rowspan="1" colspan="1">femurs</td><td rowspan="1" colspan="1">17 (15c+2s)</td><td rowspan="1" colspan="1">22 (21c+1s)</td></tr><tr><td rowspan="5" colspan="1">Hind leg</td><td rowspan="5" colspan="1">tibiotarsus<sup>3</sup></td><td rowspan="1" colspan="1">whole I</td><td rowspan="1" colspan="1">10</td><td rowspan="1" colspan="1">10</td></tr><tr><td rowspan="1" colspan="1">whole II</td><td rowspan="1" colspan="1">7</td><td rowspan="1" colspan="1">9</td></tr><tr><td rowspan="1" colspan="1">whole III</td><td rowspan="1" colspan="1">9</td><td rowspan="1" colspan="1">9</td></tr><tr><td rowspan="1" colspan="1">whole IV</td><td rowspan="1" colspan="1">9</td><td rowspan="1" colspan="1">9</td></tr><tr><td rowspan="8" colspan="1">whole V</td><td rowspan="1" colspan="1">9+2</td><td rowspan="1" colspan="1">9</td></tr><tr><td rowspan="1" colspan="1">Labium</td><td rowspan="1" colspan="1">proximal chaetae</td><td rowspan="1" colspan="1">3s</td><td rowspan="1" colspan="1">5s</td></tr><tr><td rowspan="3" colspan="1">Ventral tube</td><td rowspan="1" colspan="1">anterior face</td><td rowspan="1" colspan="1">0</td><td rowspan="1" colspan="1">1c+1c</td></tr><tr><td rowspan="1" colspan="1">lateral flap</td><td rowspan="1" colspan="1">2s+2s</td><td rowspan="1" colspan="1">5s+5s</td></tr><tr><td rowspan="1" colspan="1">posterior face</td><td rowspan="1" colspan="1">2s</td><td rowspan="1" colspan="1">3s</td></tr><tr><td rowspan="1" colspan="1">Tenaculum</td><td rowspan="1" colspan="1">basal chaeta</td><td rowspan="1" colspan="1">0</td><td rowspan="1" colspan="1">1</td></tr><tr><td rowspan="1" colspan="1">Manubrium</td><td rowspan="1" colspan="1">chaetae</td><td rowspan="1" colspan="1">46c</td><td rowspan="1" colspan="1">77c</td></tr><tr><td rowspan="1" colspan="1">Mucro</td><td rowspan="1" colspan="1">basal spine</td><td rowspan="1" colspan="1">absent</td><td rowspan="1" colspan="1">present</td></tr></tbody></table><table-wrap-foot><fn><p>*Ciliate, <sup>†</sup>Smooth, ‡Chaetae on tibiotarsus, not including tenent hair and smooth apical chaeta.</p></fn></table-wrap-foot></table-wrap><fig id="F8" position="float" orientation="portrait"><object-id xmlns:xlink="http://www.w3.org/1999/xlink" content-type="doi" xlink:type="simple">10.3897/zookeys.1089.73418.figures43-45</object-id><object-id xmlns:xlink="http://www.w3.org/1999/xlink" content-type="arpha" xlink:type="simple">A6E97870-3F19-5077-BE33-FE426F066FF9</object-id><label>Figures 43–45.</label><caption><p>The second instar larva of <italic><tp:taxon-name><tp:taxon-name-part taxon-name-part-type="genus" reg="Homidia">Homidia</tp:taxon-name-part><tp:taxon-name-part taxon-name-part-type="species" reg="breviseta">breviseta</tp:taxon-name-part></tp:taxon-name></italic> Pan, sp. nov. <bold>43</bold> cephalic chaetotaxy <bold>44</bold> labium <bold>45</bold> chaetotaxy of <abbrev xmlns:xlink="http://www.w3.org/1999/xlink" xlink:title="thoracic segment" id="ABBRID0E33AG" xlink:type="simple">Th</abbrev>. II–<abbrev xmlns:xlink="http://www.w3.org/1999/xlink" xlink:title="abdominal segment" id="ABBRID0EA4AG" xlink:type="simple">Abd</abbrev>. III. Scale bars: 50 μm.</p></caption><graphic xmlns:xlink="http://www.w3.org/1999/xlink" xlink:href="zookeys-1089-093-g008.jpg" position="float" orientation="portrait" xlink:type="simple" id="oo_659549.jpg"><uri content-type="original_file" xlink:type="simple">https://binary.pensoft.net/fig/659549</uri></graphic></fig></tp:treatment-sec><tp:treatment-sec sec-type="ecology" id="SECID0EJ4AG"><title>Ecology.</title><p>All stages were found in leaf litter of the Family <tp:taxon-name><tp:taxon-name-part taxon-name-part-type="family">Rosaceae</tp:taxon-name-part></tp:taxon-name>.</p><fig id="F9" position="float" orientation="portrait"><object-id xmlns:xlink="http://www.w3.org/1999/xlink" content-type="doi" xlink:type="simple">10.3897/zookeys.1089.73418.figures46-51</object-id><object-id xmlns:xlink="http://www.w3.org/1999/xlink" content-type="arpha" xlink:type="simple">4FFDD0EB-3946-52D5-B6B3-F60404F04D4F</object-id><label>Figures 46–51.</label><caption><p>The second instar larva of <italic><tp:taxon-name><tp:taxon-name-part taxon-name-part-type="genus" reg="Homidia">Homidia</tp:taxon-name-part><tp:taxon-name-part taxon-name-part-type="species" reg="breviseta">breviseta</tp:taxon-name-part></tp:taxon-name></italic> Pan, sp. nov. <bold>46</bold> chaetotaxy of <abbrev xmlns:xlink="http://www.w3.org/1999/xlink" xlink:title="abdominal segment" id="ABBRID0EJ5AG" xlink:type="simple">Abd</abbrev>. IV <bold>47</bold> chaetotaxy of <abbrev xmlns:xlink="http://www.w3.org/1999/xlink" xlink:title="abdominal segment" id="ABBRID0EP5AG" xlink:type="simple">Abd</abbrev>. V <bold>48</bold> ventral tube <bold>49</bold> manubrium <bold>50</bold> dens <bold>51</bold> tenaculum. Scale bars: 50 μm.</p></caption><graphic xmlns:xlink="http://www.w3.org/1999/xlink" xlink:href="zookeys-1089-093-g009.jpg" position="float" orientation="portrait" xlink:type="simple" id="oo_659550.jpg"><uri content-type="original_file" xlink:type="simple">https://binary.pensoft.net/fig/659550</uri></graphic></fig></tp:treatment-sec><tp:treatment-sec sec-type="etymology" id="SECID0EA6AG"><title>Etymology.</title><p>The specific epithet refers to the very short chaeta bothriotricha on dorsal <abbrev xmlns:xlink="http://www.w3.org/1999/xlink" xlink:title="abdominal segment" id="ABBRID0EG6AG" xlink:type="simple">Abd</abbrev>. II–IV (<italic>brevi</italic> and <italic>seta</italic>).</p><fig id="F10" position="float" orientation="portrait"><object-id xmlns:xlink="http://www.w3.org/1999/xlink" content-type="doi" xlink:type="simple">10.3897/zookeys.1089.73418.figures52-54</object-id><object-id xmlns:xlink="http://www.w3.org/1999/xlink" content-type="arpha" xlink:type="simple">1252BA6B-28E4-58C5-A0E1-31FAB0C419EA</object-id><label>Figures 52–54.</label><caption><p>Legs of the second instar larva of <italic><tp:taxon-name><tp:taxon-name-part taxon-name-part-type="genus" reg="Homidia">Homidia</tp:taxon-name-part><tp:taxon-name-part taxon-name-part-type="species" reg="breviseta">breviseta</tp:taxon-name-part></tp:taxon-name></italic> Pan, sp. nov. <bold>52</bold> fore leg <bold>53</bold> mid leg <bold>54</bold> hind leg. Scale bars: 50 μm.</p></caption><graphic xmlns:xlink="http://www.w3.org/1999/xlink" xlink:href="zookeys-1089-093-g010.jpg" position="float" orientation="portrait" xlink:type="simple" id="oo_659551.jpg"><uri content-type="original_file" xlink:type="simple">https://binary.pensoft.net/fig/659551</uri></graphic></fig></tp:treatment-sec><tp:treatment-sec sec-type="remarks" id="SECID0EMABG"><title>Remarks.</title><p>This new species is mostly similar to <italic><tp:taxon-name><tp:taxon-name-part taxon-name-part-type="genus" reg="Homidia">Homidia</tp:taxon-name-part><tp:taxon-name-part taxon-name-part-type="species" reg="similis">similis</tp:taxon-name-part></tp:taxon-name></italic> Szeptycki, 1973 in having <abbrev xmlns:xlink="http://www.w3.org/1999/xlink" xlink:title="thoracic segment" id="ABBRID0E4ABG" xlink:type="simple">Th</abbrev>. III, <abbrev xmlns:xlink="http://www.w3.org/1999/xlink" xlink:title="abdominal segment" id="ABBRID0EBBBG" xlink:type="simple">Abd</abbrev>. III, and the middle and posterior of <abbrev xmlns:xlink="http://www.w3.org/1999/xlink" xlink:title="abdominal segment" id="ABBRID0EFBBG" xlink:type="simple">Abd</abbrev>. IV and <abbrev xmlns:xlink="http://www.w3.org/1999/xlink" xlink:title="abdominal segment" id="ABBRID0EJBBG" xlink:type="simple">Abd</abbrev>. V with transverse bands; in the chaetotaxy of the labium, head, <abbrev xmlns:xlink="http://www.w3.org/1999/xlink" xlink:title="thoracic segment" id="ABBRID0ENBBG" xlink:type="simple">Th</abbrev>. III, and <abbrev xmlns:xlink="http://www.w3.org/1999/xlink" xlink:title="abdominal segment" id="ABBRID0ERBBG" xlink:type="simple">Abd</abbrev>. II–III; and smooth chaetae on posterior face (five) and lateral flap (six) of <abbrev xmlns:xlink="http://www.w3.org/1999/xlink" xlink:title="ventral tube" id="ABBRID0EVBBG" xlink:type="simple">VT</abbrev>. However, the new species can be differentiated from <italic><tp:taxon-name><tp:taxon-name-part taxon-name-part-type="genus" reg="Homidia">H.</tp:taxon-name-part><tp:taxon-name-part taxon-name-part-type="species" reg="similis">similis</tp:taxon-name-part></tp:taxon-name></italic> by the uninterrupted band on <abbrev xmlns:xlink="http://www.w3.org/1999/xlink" xlink:title="thoracic segment" id="ABBRID0EECBG" xlink:type="simple">Th</abbrev>. III (interrupted by a central line in latter), a broad band from the anterior to posterior margin of <abbrev xmlns:xlink="http://www.w3.org/1999/xlink" xlink:title="abdominal segment" id="ABBRID0EICBG" xlink:type="simple">Abd</abbrev>. III (anterior margin not pigmented in the latter), 14 <abbrev xmlns:xlink="http://www.w3.org/1999/xlink" xlink:title="macrochaeta/e" id="ABBRID0EMCBG" xlink:type="simple">mac</abbrev> on <abbrev xmlns:xlink="http://www.w3.org/1999/xlink" xlink:title="abdominal segment" id="ABBRID0EQCBG" xlink:type="simple">Abd</abbrev>. I (nine in the latter), and seven posterior central <abbrev xmlns:xlink="http://www.w3.org/1999/xlink" xlink:title="macrochaeta/e" id="ABBRID0EUCBG" xlink:type="simple">mac</abbrev> on <abbrev xmlns:xlink="http://www.w3.org/1999/xlink" xlink:title="abdominal segment" id="ABBRID0EYCBG" xlink:type="simple">Abd</abbrev>. IV (eight in the latter). Also, the new species is similar to <italic><tp:taxon-name><tp:taxon-name-part taxon-name-part-type="genus" reg="Homidia">H.</tp:taxon-name-part><tp:taxon-name-part taxon-name-part-type="species" reg="bilineata">bilineata</tp:taxon-name-part></tp:taxon-name></italic> Lee &amp; Park, 1984 and <italic><tp:taxon-name><tp:taxon-name-part taxon-name-part-type="genus" reg="Homidia">Homidia</tp:taxon-name-part><tp:taxon-name-part taxon-name-part-type="species" reg="huashanensis">huashanensis</tp:taxon-name-part></tp:taxon-name></italic><xref ref-type="bibr" rid="B8">Jia et al., 2005</xref> in having <abbrev xmlns:xlink="http://www.w3.org/1999/xlink" xlink:title="macrochaeta/e" id="ABBRID0EWDBG" xlink:type="simple">mac</abbrev> on the dorsal head, <abbrev xmlns:xlink="http://www.w3.org/1999/xlink" xlink:title="thoracic segment" id="ABBRID0E1DBG" xlink:type="simple">Th</abbrev>. II–III, and <abbrev xmlns:xlink="http://www.w3.org/1999/xlink" xlink:title="abdominal segment" id="ABBRID0E5DBG" xlink:type="simple">Abd</abbrev>. II and chaetal formula on labium; however, they can be discriminated by colour pattern, chaetotaxy on <abbrev xmlns:xlink="http://www.w3.org/1999/xlink" xlink:title="abdominal segment" id="ABBRID0ECEBG" xlink:type="simple">Abd</abbrev>. I and posterior central <abbrev xmlns:xlink="http://www.w3.org/1999/xlink" xlink:title="abdominal segment" id="ABBRID0EGEBG" xlink:type="simple">Abd</abbrev>. IV. A detailed comparison of these four similar species is given in Table <xref ref-type="table" rid="T2">2</xref>.</p><table-wrap id="T2" position="float" orientation="portrait"><label>Table 2.</label><caption><p>Comparison between the new species and other similar species of <italic><tp:taxon-name><tp:taxon-name-part taxon-name-part-type="genus" reg="Homidia">Homidia</tp:taxon-name-part></tp:taxon-name></italic>.</p></caption><table id="TID0E3EAG" rules="all"><tbody><tr><th rowspan="1" colspan="1">Characters</th><th rowspan="1" colspan="1"><italic><tp:taxon-name><tp:taxon-name-part taxon-name-part-type="genus" reg="Homidia">H.</tp:taxon-name-part><tp:taxon-name-part taxon-name-part-type="species" reg="breviseta">breviseta</tp:taxon-name-part></tp:taxon-name></italic> sp. nov.</th><th rowspan="1" colspan="1">
                      <italic>
                        <tp:taxon-name><tp:taxon-name-part taxon-name-part-type="genus" reg="Homidia">H.</tp:taxon-name-part><tp:taxon-name-part taxon-name-part-type="species" reg="similis">similis</tp:taxon-name-part></tp:taxon-name>
                      </italic>
                    </th><th rowspan="1" colspan="1">
                      <italic>
                        <tp:taxon-name><tp:taxon-name-part taxon-name-part-type="genus" reg="Homidia">H.</tp:taxon-name-part><tp:taxon-name-part taxon-name-part-type="species" reg="bilineata">bilineata</tp:taxon-name-part></tp:taxon-name>
                      </italic>
                    </th><th rowspan="1" colspan="1">
                      <italic>
                        <tp:taxon-name><tp:taxon-name-part taxon-name-part-type="genus" reg="Homidia">H.</tp:taxon-name-part><tp:taxon-name-part taxon-name-part-type="species" reg="huashanensis">huashanensis</tp:taxon-name-part></tp:taxon-name>
                      </italic>
                    </th></tr><tr><td rowspan="1" colspan="1">Pigment on central <abbrev xmlns:xlink="http://www.w3.org/1999/xlink" xlink:title="thoracic segment" id="ABBRID0EHHBG" xlink:type="simple">Th</abbrev> III</td><td rowspan="1" colspan="1">as one complete band</td><td rowspan="1" colspan="1">separated to two parts by middle line<sup>*†</sup></td><td rowspan="1" colspan="1">without</td><td rowspan="1" colspan="1">not as band</td></tr><tr><td rowspan="1" colspan="1">Pigment on <abbrev xmlns:xlink="http://www.w3.org/1999/xlink" xlink:title="abdominal segment" id="ABBRID0E5HBG" xlink:type="simple">Abd</abbrev>. III reaching anterior margin</td><td rowspan="1" colspan="1">yes</td><td rowspan="1" colspan="1">no<sup>*†</sup></td><td rowspan="1" colspan="1">no</td><td rowspan="1" colspan="1">no</td></tr><tr><td rowspan="1" colspan="1">Labial papilla</td><td rowspan="1" colspan="1">0</td><td rowspan="1" colspan="1">4 smooth<sup>*†</sup></td><td rowspan="1" colspan="1">4 smooth<sup>†</sup></td><td rowspan="1" colspan="1">0</td></tr><tr><td rowspan="1" colspan="1">Additional <abbrev xmlns:xlink="http://www.w3.org/1999/xlink" xlink:title="macrochaeta/e" id="ABBRID0EJJBG" xlink:type="simple">mac</abbrev> present posterior to m2 on central <abbrev xmlns:xlink="http://www.w3.org/1999/xlink" xlink:title="thoracic segment" id="ABBRID0ENJBG" xlink:type="simple">Th</abbrev>. II</td><td rowspan="1" colspan="1">2</td><td rowspan="1" colspan="1">0</td><td rowspan="1" colspan="1">not mentioned</td><td rowspan="1" colspan="1">0</td></tr><tr><td rowspan="1" colspan="1">Mac on coxa of hind leg</td><td rowspan="1" colspan="1">4+2</td><td rowspan="1" colspan="1">4+3*</td><td rowspan="1" colspan="1">4+1</td><td rowspan="1" colspan="1">4+2</td></tr><tr><td rowspan="1" colspan="1">Mac on <abbrev xmlns:xlink="http://www.w3.org/1999/xlink" xlink:title="abdominal segment" id="ABBRID0ESKBG" xlink:type="simple">Abd</abbrev>. I</td><td rowspan="1" colspan="1">14</td><td rowspan="1" colspan="1">9*</td><td rowspan="1" colspan="1">not mentioned</td><td rowspan="1" colspan="1">11-12 (mostly 12)</td></tr><tr><td rowspan="1" colspan="1">Mac between A and B series on posterior region of <abbrev xmlns:xlink="http://www.w3.org/1999/xlink" xlink:title="abdominal segment" id="ABBRID0EHLBG" xlink:type="simple">Abd</abbrev>. IV</td><td rowspan="1" colspan="1">1 (Ae6)</td><td rowspan="1" colspan="1">2 (Ae6 and Ae7)<sup>†</sup></td><td rowspan="1" colspan="1">0</td><td rowspan="1" colspan="1">2 (Ae5 and Ae6) or 3 (Ae5–7)</td></tr><tr><td rowspan="1" colspan="1">Line connecting Pr to Ed on anterior face of <abbrev xmlns:xlink="http://www.w3.org/1999/xlink" xlink:title="ventral tube" id="ABBRID0E5LBG" xlink:type="simple">VT</abbrev> to median furrow</td><td rowspan="1" colspan="1">oblique</td><td rowspan="1" colspan="1">parallel*</td><td rowspan="1" colspan="1">parallel</td><td rowspan="1" colspan="1">oblique</td></tr><tr><td rowspan="1" colspan="1">Distribution</td><td rowspan="1" colspan="1">Xizang Autonomous Region</td><td rowspan="1" colspan="1">Fujian and Zhejiang Province<sup>‡</sup>; Korea<sup>*†</sup></td><td rowspan="1" colspan="1">Korea</td><td rowspan="1" colspan="1">Shaanxi Province</td></tr></tbody></table><table-wrap-foot><fn><p>*Refers to the description by <xref ref-type="bibr" rid="B17">Szeptycki (1973)</xref>, <sup>†</sup>Refers to the description by <xref ref-type="bibr" rid="B10">Jordana (2012)</xref>, <sup>‡</sup>Refers to the description by <xref ref-type="bibr" rid="B4">Chen et al. (2011)</xref>.</p></fn></table-wrap-foot></table-wrap><p>This species is the second species of genus <italic><tp:taxon-name><tp:taxon-name-part taxon-name-part-type="genus" reg="Homidia">Homidia</tp:taxon-name-part></tp:taxon-name></italic> described from Xizang, and it can be easily distinguished from the first new species recorded from this region (<italic><tp:taxon-name><tp:taxon-name-part taxon-name-part-type="genus" reg="Homidia">H.</tp:taxon-name-part><tp:taxon-name-part taxon-name-part-type="species" reg="tibetensis">tibetensis</tp:taxon-name-part></tp:taxon-name></italic> Chen &amp; Zhong, 1998) by the colour pattern (dorsal central pigments on <abbrev xmlns:xlink="http://www.w3.org/1999/xlink" xlink:title="thoracic segment" id="ABBRID0EKOBG" xlink:type="simple">Th</abbrev>. III and <abbrev xmlns:xlink="http://www.w3.org/1999/xlink" xlink:title="abdominal segment" id="ABBRID0EOOBG" xlink:type="simple">Abd</abbrev>. III in the new species, absent in <italic><tp:taxon-name><tp:taxon-name-part taxon-name-part-type="genus" reg="Homidia">H.</tp:taxon-name-part><tp:taxon-name-part taxon-name-part-type="species" reg="tibetensis">tibetensis</tp:taxon-name-part></tp:taxon-name></italic>), chaetotaxy on the labial triangle (M2 absent in the new species, but present in <italic><tp:taxon-name><tp:taxon-name-part taxon-name-part-type="genus" reg="Homidia">H.</tp:taxon-name-part><tp:taxon-name-part taxon-name-part-type="species" reg="tibetensis">tibetensis</tp:taxon-name-part></tp:taxon-name></italic>), <abbrev xmlns:xlink="http://www.w3.org/1999/xlink" xlink:title="abdominal segment" id="ABBRID0EIPBG" xlink:type="simple">Abd</abbrev>. I (14 <abbrev xmlns:xlink="http://www.w3.org/1999/xlink" xlink:title="macrochaeta/e" id="ABBRID0EMPBG" xlink:type="simple">mac</abbrev> in the new species, and 11 in <italic><tp:taxon-name><tp:taxon-name-part taxon-name-part-type="genus" reg="Homidia">H.</tp:taxon-name-part><tp:taxon-name-part taxon-name-part-type="species" reg="tibetensis">tibetensis</tp:taxon-name-part></tp:taxon-name></italic>), and posterior part of <abbrev xmlns:xlink="http://www.w3.org/1999/xlink" xlink:title="abdominal segment" id="ABBRID0E2PBG" xlink:type="simple">Abd</abbrev>. IV (seven in new species and only two in <italic><tp:taxon-name><tp:taxon-name-part taxon-name-part-type="genus" reg="Homidia">H.</tp:taxon-name-part><tp:taxon-name-part taxon-name-part-type="species" reg="tibetensis">tibetensis</tp:taxon-name-part></tp:taxon-name></italic>).</p></tp:treatment-sec><tp:treatment-sec><!--Section generated to contain objects referenced in tp:taxon-treatment.--><fig id="F1" position="float" orientation="portrait"><object-id xmlns:xlink="http://www.w3.org/1999/xlink" content-type="doi" xlink:type="simple">10.3897/zookeys.1089.73418.figures1-3</object-id><object-id xmlns:xlink="http://www.w3.org/1999/xlink" content-type="arpha" xlink:type="simple">9FC1A54C-3867-5BD4-915D-4E3BC37E9979</object-id><label>Figures 1–3.</label><caption><p>Colour pattern of <italic><tp:taxon-name><tp:taxon-name-part taxon-name-part-type="genus" reg="Homidia">Homidia</tp:taxon-name-part></tp:taxon-name></italic> species recorded from Xizang <bold>1</bold><italic><tp:taxon-name><tp:taxon-name-part taxon-name-part-type="genus" reg="Homidia">Homidia</tp:taxon-name-part><tp:taxon-name-part taxon-name-part-type="species" reg="sichuanensis">sichuanensis</tp:taxon-name-part></tp:taxon-name></italic><bold>2</bold><italic><tp:taxon-name><tp:taxon-name-part taxon-name-part-type="genus" reg="Homidia">Homidia</tp:taxon-name-part><tp:taxon-name-part taxon-name-part-type="species" reg="sinensis">sinensis</tp:taxon-name-part></tp:taxon-name></italic><bold>3</bold><italic><tp:taxon-name><tp:taxon-name-part taxon-name-part-type="genus" reg="Homidia">Homidia</tp:taxon-name-part><tp:taxon-name-part taxon-name-part-type="species" reg="tibetensis">tibetensis</tp:taxon-name-part></tp:taxon-name></italic> (following <xref ref-type="bibr" rid="B3">Chen and Zhong 1998</xref>). Scale bars: 1000 μm</p></caption><graphic xmlns:xlink="http://www.w3.org/1999/xlink" xlink:href="zookeys-1089-093-g001.jpg" position="float" orientation="portrait" xlink:type="simple" id="oo_659542.jpg"><uri content-type="original_file" xlink:type="simple">https://binary.pensoft.net/fig/659542</uri></graphic></fig><fig id="F2" position="float" orientation="portrait"><object-id xmlns:xlink="http://www.w3.org/1999/xlink" content-type="doi" xlink:type="simple">10.3897/zookeys.1089.73418.figures4-9</object-id><object-id xmlns:xlink="http://www.w3.org/1999/xlink" content-type="arpha" xlink:type="simple">DA66E178-33A6-5810-946E-E0BA1C666246</object-id><label>Figures 4–9.</label><caption><p><italic><tp:taxon-name><tp:taxon-name-part taxon-name-part-type="genus" reg="Homidia">Homidia</tp:taxon-name-part><tp:taxon-name-part taxon-name-part-type="species" reg="breviseta">breviseta</tp:taxon-name-part></tp:taxon-name></italic> Pan, sp. nov. <bold>4–9</bold> habitus <bold>4</bold> dorsal view of adults <bold>5</bold> lateral view of adults <bold>6</bold> ventral view of adults <bold>7</bold> dorsal view of subadults <bold>8</bold> dorsal view of the first instar larvae <bold>9</bold> dorsal view of <abbrev xmlns:xlink="http://www.w3.org/1999/xlink" xlink:title="abdominal segment" id="ABBRID0EDFAE" xlink:type="simple">Abd</abbrev>. IV, showing <abbrev xmlns:xlink="http://www.w3.org/1999/xlink" xlink:title="macrochaeta/e" id="ABBRID0EHFAE" xlink:type="simple">mac</abbrev> sockets and short bothriotricha. Scale bars: 1000 μm (<bold>4–6</bold>); 500 μm (<bold>7–8</bold>); 50 μm (<bold>9</bold>; left bar corresponds to large figure, right one to inset).</p></caption><graphic xmlns:xlink="http://www.w3.org/1999/xlink" xlink:href="zookeys-1089-093-g002.jpg" position="float" orientation="portrait" xlink:type="simple" id="oo_659543.jpg"><uri content-type="original_file" xlink:type="simple">https://binary.pensoft.net/fig/659543</uri></graphic></fig></tp:treatment-sec><ref-list><ref id="B3"><mixed-citation xmlns:xlink="http://www.w3.org/1999/xlink" xlink:type="simple"><person-group><name name-style="western"><surname>Chen</surname><given-names>JX</given-names></name><name name-style="western"><surname>Zhong</surname><given-names>WY</given-names></name></person-group> (<year>1998</year>) <article-title>A new species of the genus <italic><tp:taxon-name><tp:taxon-name-part taxon-name-part-type="genus">Homidia</tp:taxon-name-part></tp:taxon-name></italic> (<tp:taxon-name><tp:taxon-name-part taxon-name-part-type="order">Collembola</tp:taxon-name-part></tp:taxon-name>: <tp:taxon-name><tp:taxon-name-part taxon-name-part-type="family">Entomobryidae</tp:taxon-name-part></tp:taxon-name>) from Xizang Autonomous region, China.</article-title><source>Entomologia Sinica</source><volume>5</volume>(<issue>1</issue>): <fpage>50</fpage>–<lpage>54</lpage>. <ext-link xlink:type="simple" ext-link-type="doi" xlink:href="10.1111/j.1744-7917.1998.tb00297.x">https://doi.org/10.1111/j.1744-7917.1998.tb00297.x</ext-link></mixed-citation></ref><ref id="B8"><mixed-citation xmlns:xlink="http://www.w3.org/1999/xlink" xlink:type="simple"><person-group><name name-style="western"><surname>Jia</surname><given-names>SB</given-names></name><name name-style="western"><surname>Chen</surname><given-names>JX</given-names></name><name name-style="western"><surname>Christiansen</surname><given-names>K</given-names></name></person-group> (<year>2005</year>) <article-title>A new entomobryid species of <italic><tp:taxon-name><tp:taxon-name-part taxon-name-part-type="genus">Homidia</tp:taxon-name-part></tp:taxon-name></italic> from Shaanxi, China (<tp:taxon-name><tp:taxon-name-part taxon-name-part-type="order">Collembola</tp:taxon-name-part></tp:taxon-name>: <tp:taxon-name><tp:taxon-name-part taxon-name-part-type="family">Entomobryidae</tp:taxon-name-part></tp:taxon-name>).</article-title><source>Journal of the Kansas Entomological Society</source><volume>78</volume>(<issue>4</issue>): <fpage>315</fpage>–<lpage>321</lpage>. <ext-link xlink:type="simple" ext-link-type="doi" xlink:href="10.2317/040413.1">https://doi.org/10.2317/040413.1</ext-link></mixed-citation></ref><ref id="B17"><mixed-citation xmlns:xlink="http://www.w3.org/1999/xlink" xlink:type="simple"><person-group><name name-style="western"><surname>Szeptycki</surname><given-names>A</given-names></name></person-group> (<year>1973</year>) <article-title>North Korean <tp:taxon-name><tp:taxon-name-part taxon-name-part-type="order">Collembola</tp:taxon-name-part></tp:taxon-name>. I. The genus <italic><tp:taxon-name><tp:taxon-name-part taxon-name-part-type="genus">Homidia</tp:taxon-name-part></tp:taxon-name></italic> Börner, 1906 (<tp:taxon-name><tp:taxon-name-part taxon-name-part-type="family">Entomobryidae</tp:taxon-name-part></tp:taxon-name>).</article-title><source>Acta Zoologica Cracoviensia</source><volume>31</volume>(<issue>2</issue>): <fpage>23</fpage>–<lpage>39</lpage>.</mixed-citation></ref><ref id="B10"><mixed-citation xmlns:xlink="http://www.w3.org/1999/xlink" xlink:type="simple"><person-group><name name-style="western"><surname>Jordana</surname><given-names>R</given-names></name></person-group> (<year>2012</year>) <article-title>Synopses on Palaearctic <tp:taxon-name><tp:taxon-name-part taxon-name-part-type="order">Collembola</tp:taxon-name-part></tp:taxon-name>: <tp:taxon-name><tp:taxon-name-part taxon-name-part-type="subfamily">Capbryinae</tp:taxon-name-part></tp:taxon-name> &amp; <tp:taxon-name><tp:taxon-name-part taxon-name-part-type="tribe">Entomobryini</tp:taxon-name-part></tp:taxon-name>.</article-title><source>Soil Organisms</source><volume>84</volume>(<issue>1</issue>): <fpage>1</fpage>–<lpage>390</lpage>.</mixed-citation></ref><ref id="B4"><mixed-citation xmlns:xlink="http://www.w3.org/1999/xlink" xlink:type="simple"><person-group><name name-style="western"><surname>Chen</surname><given-names>FY</given-names></name><name name-style="western"><surname>Chen</surname><given-names>XL</given-names></name><name name-style="western"><surname>Shi</surname><given-names>SD</given-names></name></person-group> (<year>2011</year>) A new record of genus <italic><tp:taxon-name><tp:taxon-name-part taxon-name-part-type="genus">Homidia</tp:taxon-name-part></tp:taxon-name></italic> (<tp:taxon-name><tp:taxon-name-part taxon-name-part-type="order">Collembola</tp:taxon-name-part></tp:taxon-name>: <tp:taxon-name><tp:taxon-name-part taxon-name-part-type="family">Entomobryidae</tp:taxon-name-part></tp:taxon-name>) in China. Journal of Hebei Agricultural Sciences 15(3): 77–79, 91.</mixed-citation></ref></ref-list></tp:taxon-treatment>
